# Supplementary material for: Prompt engineering in the age of generative AI: Insights from public discourse on social media
Source: PLoS One. 2026 Jun 11;21(6):e0351077. doi: 10.1371/journal.pone.0351077 (PMC13257983; doi:10.1371/journal.pone.0351077)
Supplement: S1 Data — (XLSX) [file pone.0351077.s001.xlsx]

## Sheet: Sheet1
Date	Count
2023-05-01	1311
2023-05-02	1453
2023-05-03	1243
2023-05-04	951
2023-05-05	996
2023-05-06	747
2023-05-07	1654
2023-05-08	917
2023-05-09	931
2023-05-10	800
2023-05-11	788
2023-05-12	1256
2023-05-13	748
2023-05-14	606
2023-05-15	1049
2023-05-16	1112
2023-05-17	829
2023-05-18	835
2023-05-19	865
2023-05-20	863
2023-05-21	637
2023-05-22	607
2023-05-23	771
2023-05-24	751
2023-05-25	588
2023-05-26	691
2023-05-27	882
2023-05-28	728
2023-05-29	927
2023-05-30	907
2023-05-31	860
2023-06-01	956
2023-06-02	795
2023-06-03	871
2023-06-04	925
2023-06-05	760
2023-06-06	763
2023-06-07	667
2023-06-08	832
2023-06-09	500
2023-06-10	519
2023-06-11	566
2023-06-12	666
2023-06-13	516
2023-06-14	530
2023-06-15	485
2023-06-16	416
2023-06-17	804
2023-06-18	589
2023-06-19	770
2023-06-20	771
2023-06-21	1556
2023-06-22	1106
2023-06-23	732
2023-06-24	420
2023-06-25	331
2023-06-26	445
2023-06-27	663
2023-06-28	545
2023-06-29	524
2023-06-30	698
2023-07-01	1492
2023-07-02	807
2023-07-03	1020
2023-07-04	811
2023-07-05	519
2023-07-06	975
2023-07-07	1221
2023-07-08	1316
2023-07-09	834
2023-07-10	761
2023-07-11	617
2023-07-12	848
2023-07-13	1105
2023-07-14	953
2023-07-15	704
2023-07-16	405
2023-07-17	472
2023-07-18	2043
2023-07-19	668
2023-07-20	484
2023-07-21	571
2023-07-22	483
2023-07-23	473
2023-07-24	544
2023-07-25	456
2023-07-26	361
2023-07-27	413
2023-07-28	682
2023-07-29	979
2023-07-30	741
2023-07-31	544
2023-08-01	428
2023-08-02	571
2023-08-03	1343
2023-08-04	1256
2023-08-05	891
2023-08-06	926
2023-08-07	933
2023-08-08	654
2023-08-09	495
2023-08-10	548
2023-08-11	684
2023-08-12	611
2023-08-13	362
2023-08-14	538
2023-08-15	639
2023-08-16	479
2023-08-17	468
2023-08-18	374
2023-08-19	518
2023-08-20	533
2023-08-21	614
2023-08-22	550
2023-08-23	442
2023-08-24	480
2023-08-25	402
2023-08-26	480
2023-08-27	441
2023-08-28	530
2023-08-29	557
2023-08-30	487
2023-08-31	431
2023-09-01	517
2023-09-02	699
2023-09-03	668
2023-09-04	364
2023-09-05	479
2023-09-06	555
2023-09-07	1148
2023-09-08	1002
2023-09-09	495
2023-09-10	347
2023-09-11	460
2023-09-12	583
2023-09-13	390
2023-09-14	767
2023-09-15	616
2023-09-16	425
2023-09-17	314
2023-09-18	383
2023-09-19	401
2023-09-20	578
2023-09-21	1032
2023-09-22	772
2023-09-23	589
2023-09-24	621
2023-09-25	513
2023-09-26	432
2023-09-27	464
2023-09-28	378
2023-09-29	584
2023-09-30	538
2023-10-01	610
2023-10-02	584
2023-10-03	570
2023-10-04	1009
2023-10-05	588
2023-10-06	740
2023-10-07	569
2023-10-08	454
2023-10-09	563
2023-10-10	604
2023-10-11	611
2023-10-12	751
2023-10-13	599
2023-10-14	459
2023-10-15	328
2023-10-16	342
2023-10-17	666
2023-10-18	739
2023-10-19	481
2023-10-20	545
2023-10-21	394
2023-10-22	391
2023-10-23	549
2023-10-24	507
2023-10-25	825
2023-10-26	623
2023-10-27	851
2023-10-28	495
2023-10-29	408
2023-10-30	423
2023-10-31	387
2023-11-01	510
2023-11-02	918
2023-11-03	619
2023-11-04	529
2023-11-05	575
2023-11-06	475
2023-11-07	5464
2023-11-08	1189
2023-11-09	662
2023-11-10	777
2023-11-11	598
2023-11-12	418
2023-11-13	698
2023-11-14	754
2023-11-15	579
2023-11-16	487
2023-11-17	752
2023-11-18	490
2023-11-19	250
2023-11-20	305
2023-11-21	300
2023-11-22	379
2023-11-23	366
2023-11-24	550
2023-11-25	621
2023-11-26	495
2023-11-27	708
2023-11-28	679
2023-11-29	594
2023-11-30	832
2023-12-01	1219
2023-12-02	493
2023-12-03	455
2023-12-04	594
2023-12-05	602
2023-12-06	607
2023-12-07	801
2023-12-08	679
2023-12-09	470
2023-12-10	505
2023-12-11	509
2023-12-12	809
2023-12-13	934
2023-12-14	528
2023-12-15	1162
2023-12-16	1800
2023-12-17	727
2023-12-18	1376
2023-12-19	770
2023-12-20	531
2023-12-21	497
2023-12-22	462
2023-12-23	367
2023-12-24	225
2023-12-25	243
2023-12-26	669
2023-12-27	613
2023-12-28	779
2023-12-29	1380
2023-12-30	2715
2023-12-31	3004
2024-01-01	8458
2024-01-02	6046
2024-01-03	3231
2024-01-04	1173
2024-01-05	1173
2024-01-06	970
2024-01-07	1101
2024-01-08	1290
2024-01-09	954
2024-01-10	1390
2024-01-11	1721
2024-01-12	639
2024-01-13	473
2024-01-14	1441
2024-01-15	1189
2024-01-16	912
2024-01-17	762
2024-01-18	912
2024-01-19	1347
2024-01-20	618
2024-01-21	786
2024-01-22	671
2024-01-23	795
2024-01-24	1144
2024-01-25	1298
2024-01-26	933
2024-01-27	451
2024-01-28	409
2024-01-29	474
2024-01-30	516
2024-01-31	699
2024-02-01	739
2024-02-02	486
2024-02-03	401
2024-02-04	395
2024-02-05	367
2024-02-06	807
2024-02-07	840
2024-02-08	714
2024-02-09	654
2024-02-10	576
2024-02-11	436
2024-02-12	318
2024-02-13	517
2024-02-14	563
2024-02-15	447
2024-02-16	815
2024-02-17	1038
2024-02-18	1153
2024-02-19	1025
2024-02-20	448
2024-02-21	833
2024-02-22	2427
2024-02-23	1468
2024-02-24	793
2024-02-25	504
2024-02-26	759
2024-02-27	586
2024-02-28	576
2024-02-29	819
2024-03-01	579
2024-03-02	423
2024-03-03	417
2024-03-04	523
2024-03-05	920
2024-03-06	1222
2024-03-07	723
2024-03-08	820
2024-03-09	782
2024-03-10	927
2024-03-11	893
2024-03-12	637
2024-03-13	564
2024-03-14	643
2024-03-15	933
2024-03-16	718
2024-03-17	528
2024-03-18	372
2024-03-19	426
2024-03-20	651
2024-03-21	905
2024-03-22	1085
2024-03-23	558
2024-03-24	452
2024-03-25	478
2024-03-26	433
2024-03-27	811
2024-03-28	481
2024-03-29	512
2024-03-30	420
2024-03-31	414
2024-04-01	352
2024-04-02	594
2024-04-03	895
2024-04-04	543
2024-04-05	494
2024-04-06	941
2024-04-07	619
2024-04-08	479
2024-04-09	501
2024-04-10	434
2024-04-11	563
2024-04-12	1605
2024-04-13	1230
2024-04-14	396
2024-04-15	587
2024-04-16	616
2024-04-17	12190
2024-04-18	5403
2024-04-19	1021
2024-04-20	815
2024-04-21	484
2024-04-22	639
2024-04-23	1052
2024-04-24	878
2024-04-25	737
2024-04-26	710
2024-04-27	482
2024-04-28	509
2024-04-29	668
2024-04-30	739
